# Supplementary material for: Pattern Genes Suggest Functional Connectivity of Organs
Source: Sci Rep. 2016 May 26;6:26501. doi: 10.1038/srep26501 (PMC4880915; doi:10.1038/srep26501)
Supplement: Supplementary Table S2 [file srep26501-s2.xls]

## Sheet: Sheet1
Organ/Tissue	GoID	GoTerm
Adipose Tissue	GO:0002260	lymphocyte homeostasis
	GO:0006779	porphyrin-containing compound biosynthetic process
	GO:0007009	plasma membrane organization
	GO:0007015	actin filament organization
	GO:0007411	axon guidance
	GO:0008360	regulation of cell shape
	GO:0030097	hemopoiesis
	GO:0032092	positive regulation of protein binding
	GO:0042102	positive regulation of T cell proliferation
	GO:0051693	actin filament capping
	GO:0032355	response to estradiol
	GO:0008150	biological_process
	GO:0006468	protein phosphorylation
	GO:0008203	cholesterol metabolic process
	GO:0016042	lipid catabolic process
	GO:0019433	triglyceride catabolic process
	GO:0042758	long-chain fatty acid catabolic process
	GO:0044281	small molecule metabolic process
	GO:0046340	diacylglycerol catabolic process
	GO:0001659	temperature homeostasis
	GO:0006309	apoptotic DNA fragmentation
	GO:0006351	transcription, DNA-templated
	GO:0006355	regulation of transcription, DNA-templated
	GO:0006629	lipid metabolic process
	GO:0008219	cell death
	GO:0010890	positive regulation of sequestering of triglyceride
	GO:0019915	lipid storage
	GO:0030512	negative regulation of transforming growth factor beta receptor signaling pathway
	GO:0032720	negative regulation of tumor necrosis factor production
	GO:0035634	response to stilbenoid
	GO:0042981	regulation of apoptotic process
	GO:0050710	negative regulation of cytokine secretion
	GO:0050995	negative regulation of lipid catabolic process
	GO:1900118	negative regulation of execution phase of apoptosis
	GO:1902510	regulation of apoptotic DNA fragmentation
Adrenal Gland	GO:0006695	cholesterol biosynthetic process
	GO:0044281	small molecule metabolic process
	GO:0006694	steroid biosynthetic process
	GO:0006699	bile acid biosynthetic process
	GO:0006700	C21-steroid hormone biosynthetic process
	GO:0006701	progesterone biosynthetic process
	GO:0006703	estrogen biosynthetic process
	GO:0007420	brain development
	GO:0007584	response to nutrient
	GO:0008202	steroid metabolic process
	GO:0008203	cholesterol metabolic process
	GO:0008211	glucocorticoid metabolic process
	GO:0008584	male gonad development
	GO:0009635	response to herbicide
	GO:0010212	response to ionizing radiation
	GO:0010288	response to lead ion
	GO:0010628	positive regulation of gene expression
	GO:0014823	response to activity
	GO:0016101	diterpenoid metabolic process
	GO:0017143	insecticide metabolic process
	GO:0018879	biphenyl metabolic process
	GO:0018894	dibenzo-p-dioxin metabolic process
	GO:0018958	phenol-containing compound metabolic process
	GO:0018963	phthalate metabolic process
	GO:0032367	intracellular cholesterol transport
	GO:0032869	cellular response to insulin stimulus
	GO:0035094	response to nicotine
	GO:0035457	cellular response to interferon-alpha
	GO:0042493	response to drug
	GO:0042542	response to hydrogen peroxide
	GO:0042747	circadian sleep/wake cycle, REM sleep
	GO:0043524	negative regulation of neuron apoptotic process neuron
	GO:0043627	response to estrogen
	GO:0044321	response to leptin
	GO:0044344	cellular response to fibroblast growth factor stimulus
	GO:0045471	response to ethanol
	GO:0048168	regulation of neuronal synaptic plasticity
	GO:0050756	fractalkine metabolic process
	GO:0050769	positive regulation of neurogenesis
	GO:0050810	regulation of steroid biosynthetic process
	GO:0051412	response to corticosterone
	GO:0060992	response to fungicide
	GO:0061370	testosterone biosynthetic process
	GO:0071222	cellular response to lipopolysaccharide
	GO:0071236	cellular response to antibiotic
	GO:0071276	cellular response to cadmium ion
	GO:0071312	cellular response to alkaloid
	GO:0071320	cellular response to cAMP
	GO:0071333	cellular response to glucose stimulus
	GO:0071346	cellular response to interferon-gamma
	GO:0071372	cellular response to follicle-stimulating hormone stimulus
	GO:0071373	cellular response to luteinizing hormone stimulus
	GO:0071378	cellular response to growth hormone stimulus
	GO:0071549	cellular response to dexamethasone stimulus
	GO:0071560	cellular response to transforming growth factor beta stimulus
	GO:0071872	cellular response to epinephrine stimulus
	GO:0001558	regulation of cell growth
	GO:0010468	regulation of gene expression
	GO:0006702	androgen biosynthetic process
	GO:0006704	glucocorticoid biosynthetic process
	GO:0006805	xenobiotic metabolic process
	GO:0007548	sex differentiation
	GO:0010034	response to acetate
	GO:0016125	sterol metabolic process
	GO:0017085	response to insecticide
	GO:0021766	hippocampus development
	GO:0030325	adrenal gland development
	GO:0030728	ovulation
	GO:0031667	response to nutrient levels
	GO:0032526	response to retinoic acid
	GO:0033327	Leydig cell differentiation
	GO:0034097	response to cytokine
	GO:0042446	hormone biosynthetic process
	GO:0042448	progesterone metabolic process
	GO:0048545	response to steroid hormone
	GO:0051591	response to cAMP
	GO:0051597	response to methylmercury
	GO:0071371	cellular response to gonadotropin stimulus
	GO:0090031	positive regulation of steroid hormone biosynthetic process
	GO:0001666	response to hypoxia
	GO:0001816	cytokine production
	GO:0001963	synaptic transmission, dopaminergic
	GO:0001974	blood vessel remodeling
	GO:0001975	response to amphetamine
	GO:0002017	regulation of blood volume by renal aldosterone
	GO:0002443	leukocyte mediated immunity
	GO:0003007	heart morphogenesis
	GO:0003091	renal water homeostasis
	GO:0006585	dopamine biosynthetic process from tyrosine
	GO:0006631	fatty acid metabolic process
	GO:0006665	sphingolipid metabolic process
	GO:0006705	mineralocorticoid biosynthetic process
	GO:0006955	immune response
	GO:0007268	synaptic transmission
	GO:0007507	heart development
	GO:0007601	visual perception
	GO:0007605	sensory perception of sound
	GO:0007612	learning
	GO:0007613	memory
	GO:0007617	mating behavior
	GO:0007626	locomotory behavior
	GO:0008016	regulation of heart contraction
	GO:0008217	regulation of blood pressure
	GO:0008542	visual learning
	GO:0009414	response to water deprivation
	GO:0009416	response to light stimulus
	GO:0009651	response to salt stress
	GO:0009653	anatomical structure morphogenesis
	GO:0009887	organ morphogenesis
	GO:0010043	response to zinc ion
	GO:0010259	multicellular organismal aging
	GO:0015842	synaptic vesicle amine transport
	GO:0016137	glycoside metabolic process
	GO:0021987	cerebral cortex development
	GO:0032342	aldosterone biosynthetic process
	GO:0032355	response to estradiol
	GO:0032496	response to lipopolysaccharide
	GO:0032870	cellular response to hormone stimulus
	GO:0033076	isoquinoline alkaloid metabolic process
	GO:0034641	cellular nitrogen compound metabolic process
	GO:0034651	cortisol biosynthetic process
	GO:0035176	social behavior
	GO:0035690	cellular response to drug
	GO:0035865	cellular response to potassium ion
	GO:0042127	regulation of cell proliferation
	GO:0042136	neurotransmitter biosynthetic process
	GO:0042214	terpene metabolic process
	GO:0042309	homoiothermy
	GO:0042416	dopamine biosynthetic process
	GO:0042418	epinephrine biosynthetic process
	GO:0042420	dopamine catabolic process
	GO:0042421	norepinephrine biosynthetic process
	GO:0042423	catecholamine biosynthetic process
	GO:0042462	eye photoreceptor cell development
	GO:0042593	glucose homeostasis
	GO:0042596	fear response
	GO:0042711	maternal behavior
	GO:0042745	circadian sleep/wake cycle
	GO:0042755	eating behavior
	GO:0043434	response to peptide hormone
	GO:0043473	pigmentation
	GO:0045472	response to ether
	GO:0045907	positive regulation of vasoconstriction
	GO:0046684	response to pyrethroid
	GO:0048149	behavioral response to ethanol
	GO:0048265	response to pain
	GO:0048596	embryonic camera-type eye morphogenesis
	GO:0050900	leukocyte migration
	GO:0051602	response to electrical stimulus
	GO:0052314	phytoalexin metabolic process
	GO:0055075	potassium ion homeostasis
	GO:0055078	sodium ion homeostasis
	GO:0055114	oxidation-reduction process
	GO:0071287	cellular response to manganese ion
	GO:0071316	cellular response to nicotine
	GO:0071363	cellular response to growth factor stimulus
	GO:2001236	regulation of extrinsic apoptotic signaling pathway
Amygdala	GO:0001662	behavioral fear response
	GO:0006810	transport
	GO:0007165	signal transduction
	GO:0007214	gamma-aminobutyric acid signaling pathway
	GO:0007268	synaptic transmission
	GO:0007420	brain development
	GO:0007605	sensory perception of sound
	GO:0008306	associative learning
	GO:0034220	ion transmembrane transport
	GO:0043524	negative regulation of neuron apoptotic process
	GO:0055085	transmembrane transport
	GO:0060119	inner ear receptor cell development
	GO:0060384	innervation
	GO:0090102	cochlea development
Bone Marrow	GO:0006959	humoral immune response
	GO:0007275	multicellular organismal development
	GO:0006929	substrate-dependent cell migration
	GO:0008360	regulation of cell shape
	GO:0030866	cortical actin cytoskeleton organization
	GO:0051014	actin filament severing
	GO:0044281	small molecule metabolic process
	GO:0048250	mitochondrial iron ion transport
	GO:0055072	iron ion homeostasis
	GO:0006955	immune response
	GO:0032715	negative regulation of interleukin-6 production
	GO:0032717	negative regulation of interleukin-8 production
	GO:0032720	negative regulation of tumor necrosis factor production
	GO:0042742	defense response to bacterium
	GO:0043031	negative regulation of macrophage activation
	GO:0006457	protein folding
	GO:0020027	hemoglobin metabolic process
	GO:0030097	hemopoiesis
	GO:0050821	protein stabilization
	GO:0006508	proteolysis
	GO:0008284	positive regulation of cell proliferation
	GO:0030574	collagen catabolic process
	GO:0050765	negative regulation of phagocytosis
	GO:0097029	mature dendritic cell differentiation
	GO:0007596	blood coagulation
	GO:0000122	negative regulation of transcription from RNA polymerase II promoter
	GO:0000902	cell morphogenesis
	GO:0001694	histamine biosynthetic process
	GO:0001701	in utero embryonic development
	GO:0001774	microglial cell activation
	GO:0001878	response to yeast
	GO:0001889	liver development
	GO:0002149	hypochlorous acid biosynthetic process
	GO:0002215	defense response to nematode
	GO:0002221	pattern recognition receptor signaling pathway
	GO:0002438	acute inflammatory response to antigenic stimulus
	GO:0002679	respiratory burst involved in defense response
	GO:0006091	generation of precursor metabolites and energy
	GO:0006334	nucleosome assembly
	GO:0006338	chromatin remodeling
	GO:0006351	transcription, DNA-templated
	GO:0006355	regulation of transcription, DNA-templated
	GO:0006464	cellular protein modification process
	GO:0006778	porphyrin-containing compound metabolic process
	GO:0006783	heme biosynthetic process
	GO:0006811	ion transport
	GO:0006820	anion transport
	GO:0006821	chloride transport
	GO:0006873	cellular ion homeostasis
	GO:0006874	cellular calcium ion homeostasis
	GO:0006909	phagocytosis
	GO:0006952	defense response
	GO:0006954	inflammatory response
	GO:0006968	cellular defense response
	GO:0006979	response to oxidative stress
	GO:0007016	cytoskeletal anchoring at plasma membrane
	GO:0007205	protein kinase C-activating G-protein coupled receptor signaling pathway
	GO:0007568	aging
	GO:0008203	cholesterol metabolic process
	GO:0008347	glial cell migration
	GO:0009253	peptidoglycan catabolic process
	GO:0009411	response to UV
	GO:0009416	response to light stimulus
	GO:0009589	detection of UV
	GO:0009612	response to mechanical stimulus
	GO:0010288	response to lead ion
	GO:0010999	regulation of eIF2 alpha phosphorylation by heme
	GO:0015670	carbon dioxide transport
	GO:0015696	ammonium transport
	GO:0015701	bicarbonate transport
	GO:0016032	viral process
	GO:0016045	detection of bacterium
	GO:0016568	chromatin modification
	GO:0017085	response to insecticide
	GO:0017148	negative regulation of translation
	GO:0018101	protein citrullination
	GO:0018149	peptide cross-linking
	GO:0019370	leukotriene biosynthetic process
	GO:0019430	removal of superoxide radicals
	GO:0019731	antibacterial humoral response
	GO:0019827	stem cell maintenance
	GO:0022617	extracellular matrix disassembly
	GO:0030163	protein catabolic process
	GO:0030198	extracellular matrix organization
	GO:0030218	erythrocyte differentiation
	GO:0031640	killing of cells of other organism
	GO:0032094	response to food
	GO:0032496	response to lipopolysaccharide
	GO:0032689	negative regulation of interferon-gamma production
	GO:0032693	negative regulation of interleukin-10 production
	GO:0032714	negative regulation of interleukin-5 production
	GO:0032753	positive regulation of interleukin-4 production
	GO:0032827	negative regulation of natural killer cell differentiation involved in immune response
	GO:0034374	low-density lipoprotein particle remodeling
	GO:0034379	very-low-density lipoprotein particle assembly
	GO:0035162	embryonic hemopoiesis
	GO:0036413	histone H3-R26 citrullination
	GO:0036414	histone citrullination
	GO:0042117	monocyte activation
	GO:0042119	neutrophil activation
	GO:0042493	response to drug
	GO:0042535	positive regulation of tumor necrosis factor biosynthetic process
	GO:0042554	superoxide anion generation
	GO:0042744	hydrogen peroxide catabolic process
	GO:0043066	negative regulation of apoptotic process
	GO:0043114	regulation of vascular permeability
	GO:0043249	erythrocyte maturation
	GO:0043406	positive regulation of MAP kinase activity
	GO:0044117	growth of symbiont in host
	GO:0044130	negative regulation of growth of symbiont in host
	GO:0045079	negative regulation of chemokine biosynthetic process
	GO:0045087	innate immune response
	GO:0045123	cellular extravasation
	GO:0045348	positive regulation of MHC class II biosynthetic process
	GO:0045415	negative regulation of interleukin-8 biosynthetic process
	GO:0045416	positive regulation of interleukin-8 biosynthetic process
	GO:0045471	response to ethanol
	GO:0045575	basophil activation
	GO:0045785	positive regulation of cell adhesion
	GO:0045893	positive regulation of transcription, DNA-templated
	GO:0046501	protoporphyrinogen IX metabolic process
	GO:0046685	response to arsenic-containing substance
	GO:0046984	regulation of hemoglobin biosynthetic process
	GO:0047484	regulation of response to osmotic stress
	GO:0048246	macrophage chemotaxis
	GO:0048536	spleen development
	GO:0048661	positive regulation of smooth muscle cell proliferation
	GO:0050725	positive regulation of interleukin-1 beta biosynthetic process
	GO:0050728	negative regulation of inflammatory response
	GO:0050754	positive regulation of fractalkine biosynthetic process
	GO:0050766	positive regulation of phagocytosis
	GO:0050778	positive regulation of immune response
	GO:0050829	defense response to Gram-negative bacterium
	GO:0050830	defense response to Gram-positive bacterium
	GO:0050832	defense response to fungus
	GO:0050900	leukocyte migration
	GO:0050922	negative regulation of chemotaxis
	GO:0050930	induction of positive chemotaxis
	GO:0051597	response to methylmercury
	GO:0055085	transmembrane transport
	GO:0055114	oxidation-reduction process
	GO:0070541	response to platinum ion
	GO:0070947	neutrophil mediated killing of fungus
	GO:0071549	cellular response to dexamethasone stimulus
	GO:0072488	ammonium transmembrane transport
	GO:0072677	eosinophil migration
	GO:1901653	cellular response to peptide
	GO:1902476	chloride transmembrane transport
Brain	GO:0006813	potassium ion transport
	GO:0007268	synaptic transmission
	GO:0071805	potassium ion transmembrane transport
	GO:0000188	inactivation of MAPK activity
	GO:0006810	transport
	GO:0007050	cell cycle arrest
	GO:0007596	blood coagulation
	GO:0008219	cell death
	GO:0008277	regulation of G-protein coupled receptor protein signaling pathway
	GO:0034220	ion transmembrane transport
	GO:0038032	termination of G-protein coupled receptor signaling pathway
	GO:0051835	positive regulation of synapse structural plasticity
	GO:0055085	transmembrane transport
Breast	GO:0007160	cell-matrix adhesion
	GO:0007409	axonogenesis
	GO:0016049	cell growth
	GO:0016477	cell migration
	GO:0007165	signal transduction
	GO:0001967	suckling behavior
	GO:0001975	response to amphetamine
	GO:0006936	muscle contraction
	GO:0007166	cell surface receptor signaling pathway
	GO:0007204	positive regulation of cytosolic calcium ion concentration
	GO:0007507	heart development
	GO:0007565	female pregnancy
	GO:0007595	lactation
	GO:0007613	memory
	GO:0010701	positive regulation of norepinephrine secretion
	GO:0021537	telencephalon development
	GO:0030431	sleep
	GO:0032230	positive regulation of synaptic transmission, GABAergic
	GO:0032355	response to estradiol
	GO:0032570	response to progesterone
	GO:0034059	response to anoxia
	GO:0034097	response to cytokine
	GO:0035176	social behavior
	GO:0042220	response to cocaine
	GO:0042493	response to drug
	GO:0042711	maternal behavior
	GO:0042713	sperm ejaculation
	GO:0042755	eating behavior
	GO:0043434	response to peptide hormone
	GO:0045777	positive regulation of blood pressure
	GO:0048565	digestive tract development
	GO:0051965	positive regulation of synapse assembly
	GO:0051968	positive regulation of synaptic transmission, glutamatergic
	GO:0060137	maternal process involved in parturition
	GO:0060206	estrous cycle phase
	GO:0060406	positive regulation of penile erection
	GO:0060455	negative regulation of gastric acid secretion
	GO:0070371	ERK1 and ERK2 cascade
	GO:0070474	positive regulation of uterine smooth muscle contraction
Caudate Nucleus	GO:0048839	inner ear development
	GO:0006813	potassium ion transport
	GO:0007268	synaptic transmission
	GO:0007611	learning or memory
	GO:1901016	regulation of potassium ion transmembrane transporter activity
	GO:0008150	biological_process
	GO:0034605	cellular response to heat
	GO:0006198	cAMP catabolic process
	GO:0007165	signal transduction
	GO:0007596	blood coagulation
	GO:0010738	regulation of protein kinase A signaling
	GO:0043949	regulation of cAMP-mediated signaling
	GO:0046069	cGMP catabolic process
	GO:0002675	positive regulation of acute inflammatory response
	GO:0006954	inflammatory response
	GO:0007204	positive regulation of cytosolic calcium ion concentration
	GO:0007217	tachykinin receptor signaling pathway
	GO:0007218	neuropeptide signaling pathway
	GO:0007267	cell-cell signaling
	GO:0007320	insemination
	GO:0007616	long-term memory
	GO:0008217	regulation of blood pressure
	GO:0008306	associative learning
	GO:0009582	detection of abiotic stimulus
	GO:0009725	response to hormone
	GO:0010459	negative regulation of heart rate
	GO:0010634	positive regulation of epithelial cell migration
	GO:0019233	sensory perception of pain
	GO:0032224	positive regulation of synaptic transmission, cholinergic
	GO:0032230	positive regulation of synaptic transmission, GABAergic
	GO:0032496	response to lipopolysaccharide
	GO:0035815	positive regulation of renal sodium excretion
	GO:0043278	response to morphine
	GO:0045760	positive regulation of action potential
	GO:0045778	positive regulation of ossification
	GO:0046878	positive regulation of saliva secretion
	GO:0048265	response to pain
	GO:0050671	positive regulation of lymphocyte proliferation
	GO:0051496	positive regulation of stress fiber assembly
	GO:2000854	positive regulation of corticosterone secretion
	GO:0007186	G-protein coupled receptor signaling pathway
	GO:0034220	ion transmembrane transport
	GO:0055085	transmembrane transport
	GO:0007605	sensory perception of sound
	GO:0008360	regulation of cell shape
Cerebellum	GO:0000187	activation of MAPK activity
	GO:0007166	cell surface receptor signaling pathway
	GO:0032313	regulation of Rab GTPase activity
	GO:0032483	regulation of Rab protein signal transduction
	GO:0042981	regulation of apoptotic process
	GO:0051726	regulation of cell cycle
	GO:0097194	execution phase of apoptosis
	GO:1902041	regulation of extrinsic apoptotic signaling pathway via death domain receptors
	GO:2001234	negative regulation of apoptotic signaling pathway
	GO:2001236	regulation of extrinsic apoptotic signaling pathway
	GO:0010506	regulation of autophagy
	GO:0006811	ion transport
	GO:0007268	synaptic transmission
	GO:0015810	aspartate transport
	GO:0015813	L-glutamate transport
	GO:0042391	regulation of membrane potential
	GO:0055085	transmembrane transport
	GO:0006351	transcription, DNA-templated
	GO:0007389	pattern specification process
	GO:0007420	brain development
	GO:0007610	behavior
	GO:0007628	adult walking behavior
	GO:0008589	regulation of smoothened signaling pathway
	GO:0021510	spinal cord development
	GO:0030154	cell differentiation
	GO:0042307	positive regulation of protein import into nucleus
	GO:0042472	inner ear morphogenesis
	GO:0045893	positive regulation of transcription, DNA-templated
	GO:0000904	cell morphogenesis involved in differentiation
	GO:0001764	neuron migration
	GO:0006508	proteolysis
	GO:0007155	cell adhesion
	GO:0007411	axon guidance
	GO:0007417	central nervous system development
	GO:0007616	long-term memory
	GO:0008306	associative learning
	GO:0010001	glial cell differentiation
	GO:0010976	positive regulation of neuron projection development
	GO:0014068	positive regulation of phosphatidylinositol 3-kinase signaling
	GO:0016358	dendrite development
	GO:0018108	peptidyl-tyrosine phosphorylation
	GO:0021511	spinal cord patterning
	GO:0021517	ventral spinal cord development
	GO:0021766	hippocampus development
	GO:0021800	cerebral cortex tangential migration
	GO:0032008	positive regulation of TOR signaling
	GO:0032793	positive regulation of CREB transcription factor activity
	GO:0038026	reelin-mediated signaling pathway
	GO:0045860	positive regulation of protein kinase activity
	GO:0048265	response to pain
	GO:0050731	positive regulation of peptidyl-tyrosine phosphorylation
	GO:0050795	regulation of behavior
	GO:0050804	regulation of synaptic transmission
	GO:0051057	positive regulation of small GTPase mediated signal transduction
	GO:0051968	positive regulation of synaptic transmission, glutamatergic
	GO:0061003	positive regulation of dendritic spine morphogenesis
	GO:0061098	positive regulation of protein tyrosine kinase activity
	GO:0090129	positive regulation of synapse maturation
	GO:0097114	N-methyl-D-aspartate receptor clustering
	GO:0097119	postsynaptic density protein 95 clustering
	GO:0097120	receptor localization to synapse
	GO:0097477	lateral motor column neuron migration
	GO:1900273	positive regulation of long-term synaptic potentiation
	GO:1902078	positive regulation of lateral motor column neuron migration
	GO:2000310	regulation of N-methyl-D-aspartate selective glutamate receptor activity
	GO:2000463	positive regulation of excitatory postsynaptic membrane potential
	GO:2000969	positive regulation of alpha-amino-3-hydroxy-5-methyl-4-isoxazole propionate selective glutamate receptor activity
	GO:0007157	heterophilic cell-cell adhesion
	GO:0007399	nervous system development
	GO:0009306	protein secretion
	GO:0021707	cerebellar granule cell differentiation
	GO:0051965	positive regulation of synapse assembly
	GO:0007156	homophilic cell adhesion
	GO:0010631	epithelial cell migration
	GO:0003326	pancreatic A cell fate commitment
	GO:0003329	pancreatic PP cell fate commitment
	GO:0006913	nucleocytoplasmic transport
	GO:0007263	nitric oxide mediated signal transduction
	GO:0009749	response to glucose
	GO:0009952	anterior/posterior pattern specification
	GO:0021542	dentate gyrus development
	GO:0021549	cerebellum development
	GO:0022008	neurogenesis
	GO:0023019	signal transduction involved in regulation of gene expression
	GO:0030073	insulin secretion
	GO:0031018	endocrine pancreas development
	GO:0035881	amacrine cell differentiation
	GO:0035883	enteroendocrine cell differentiation
	GO:0042493	response to drug
	GO:0042593	glucose homeostasis
	GO:0043065	positive regulation of apoptotic process
	GO:0045597	positive regulation of cell differentiation
	GO:0045666	positive regulation of neuron differentiation
	GO:0045944	positive regulation of transcription from RNA polymerase II promoter
	GO:0046426	negative regulation of JAK-STAT cascade
	GO:0048562	embryonic organ morphogenesis
	GO:0048839	inner ear development
	GO:0050796	regulation of insulin secretion
	GO:0051091	positive regulation of sequence-specific DNA binding transcription factor activity
	GO:0060730	regulation of intestinal epithelial structure maintenance
	GO:0071156	regulation of cell cycle arrest
	GO:0071333	cellular response to glucose stimulus
	GO:2000675	negative regulation of type B pancreatic cell apoptotic process
	GO:2000679	positive regulation of transcription regulatory region DNA binding
	GO:0003363	lamellipodium assembly involved in ameboidal cell migration
	GO:0007264	small GTPase mediated signal transduction
	GO:0008283	cell proliferation
	GO:0021816	extension of a leading process involved in cell motility in cerebral cortex radial glia guided migration
	GO:0032855	positive regulation of Rac GTPase activity
	GO:0034446	substrate adhesion-dependent cell spreading
	GO:0046847	filopodium assembly
	GO:0048812	neuron projection morphogenesis
	GO:0051014	actin filament severing
	GO:0051056	regulation of small GTPase mediated signal transduction
	GO:0060548	negative regulation of cell death
	GO:0060996	dendritic spine development
	GO:2001223	negative regulation of neuron migration
	GO:0000096	sulfur amino acid metabolic process
	GO:0001947	heart looping
	GO:0001958	endochondral ossification
	GO:0006006	glucose metabolic process
	GO:0006112	energy reserve metabolic process
	GO:0006779	porphyrin-containing compound biosynthetic process
	GO:0006810	transport
	GO:0006887	exocytosis
	GO:0006888	ER to Golgi vesicle-mediated transport
	GO:0007010	cytoskeleton organization
	GO:0007165	signal transduction
	GO:0007204	positive regulation of cytosolic calcium ion concentration
	GO:0007205	protein kinase C-activating G-protein coupled receptor signaling pathway
	GO:0007214	gamma-aminobutyric acid signaling pathway
	GO:0007215	glutamate receptor signaling pathway
	GO:0007269	neurotransmitter secretion
	GO:0007274	neuromuscular synaptic transmission
	GO:0007275	multicellular organismal development
	GO:0007368	determination of left/right symmetry
	GO:0007416	synapse assembly
	GO:0007596	blood coagulation
	GO:0008104	protein localization
	GO:0008219	cell death
	GO:0009611	response to wounding
	GO:0010638	positive regulation of organelle organization
	GO:0014037	Schwann cell differentiation
	GO:0014051	gamma-aminobutyric acid secretion
	GO:0014056	regulation of acetylcholine secretion, neurotransmission
	GO:0015672	monovalent inorganic cation transport
	GO:0016049	cell growth
	GO:0016339	calcium-dependent cell-cell adhesion
	GO:0016480	negative regulation of transcription from RNA polymerase III promoter
	GO:0017156	calcium ion-dependent exocytosis
	GO:0017158	regulation of calcium ion-dependent exocytosis
	GO:0018193	peptidyl-amino acid modification
	GO:0019226	transmission of nerve impulse
	GO:0021522	spinal cord motor neuron differentiation
	GO:0021590	cerebellum maturation
	GO:0021679	cerebellar molecular layer development
	GO:0021702	cerebellar Purkinje cell differentiation
	GO:0021750	vestibular nucleus development
	GO:0030168	platelet activation
	GO:0030324	lung development
	GO:0030644	cellular chloride ion homeostasis
	GO:0030901	midbrain development
	GO:0030902	hindbrain development
	GO:0032353	negative regulation of hormone biosynthetic process
	GO:0033058	directional locomotion
	GO:0034220	ion transmembrane transport
	GO:0034329	cell junction assembly
	GO:0034332	adherens junction organization
	GO:0035249	synaptic transmission, glutamatergic
	GO:0035469	determination of pancreatic left/right asymmetry
	GO:0035545	determination of left/right asymmetry in nervous system
	GO:0035556	intracellular signal transduction
	GO:0042133	neurotransmitter metabolic process
	GO:0042177	negative regulation of protein catabolic process
	GO:0042445	hormone metabolic process
	GO:0042552	myelination
	GO:0042692	muscle cell differentiation
	GO:0043113	receptor clustering
	GO:0043524	negative regulation of neuron apoptotic process
	GO:0044281	small molecule metabolic process
	GO:0045199	maintenance of epithelial cell apical/basal polarity
	GO:0045216	cell-cell junction organization
	GO:0045428	regulation of nitric oxide biosynthetic process
	GO:0045682	regulation of epidermis development
	GO:0048266	behavioral response to pain
	GO:0048666	neuron development
	GO:0048791	calcium ion-dependent exocytosis of neurotransmitter
	GO:0048813	dendrite morphogenesis
	GO:0048821	erythrocyte development
	GO:0050770	regulation of axonogenesis
	GO:0050883	musculoskeletal movement, spinal reflex action
	GO:0050885	neuromuscular process controlling balance
	GO:0050999	regulation of nitric-oxide synthase activity
	GO:0051149	positive regulation of muscle cell differentiation
	GO:0051899	membrane depolarization
	GO:0060024	rhythmic synaptic transmission
	GO:0060079	regulation of excitatory postsynaptic membrane potential
	GO:0071907	determination of digestive tract left/right asymmetry
	GO:0071910	determination of liver left/right asymmetry
	GO:0072661	protein targeting to plasma membrane
Colon	GO:0045332	phospholipid translocation
	GO:0010827	regulation of glucose transport
	GO:0046879	hormone secretion
	GO:0050710	negative regulation of cytokine secretion
	GO:0050728	negative regulation of inflammatory response
	GO:0001503	ossification
	GO:0005975	carbohydrate metabolic process
	GO:0006805	xenobiotic metabolic process
	GO:0006811	ion transport
	GO:0008272	sulfate transport
	GO:0030203	glycosaminoglycan metabolic process
	GO:0044281	small molecule metabolic process
	GO:0050427	3'-phosphoadenosine 5'-phosphosulfate metabolic process
	GO:0050428	3'-phosphoadenosine 5'-phosphosulfate biosynthetic process
	GO:0055085	transmembrane transport
	GO:1902358	sulfate transmembrane transport
	GO:0006810	transport
	GO:0006821	chloride transport
	GO:1902476	chloride transmembrane transport
	GO:0000122	negative regulation of transcription from RNA polymerase II promoter
	GO:0003007	heart morphogenesis
	GO:0007179	transforming growth factor beta receptor signaling pathway
	GO:0007368	determination of left/right symmetry
	GO:0016049	cell growth
	GO:0001525	angiogenesis
	GO:0003081	regulation of systemic arterial blood pressure by renin-angiotensin
	GO:0006739	NADP metabolic process
	GO:0006801	superoxide metabolic process
	GO:0006954	inflammatory response
	GO:0007165	signal transduction
	GO:0008217	regulation of blood pressure
	GO:0008284	positive regulation of cell proliferation
	GO:0009268	response to pH
	GO:0010575	positive regulation vascular endothelial growth factor production
	GO:0015992	proton transport
	GO:0016477	cell migration
	GO:0030198	extracellular matrix organization
	GO:0042554	superoxide anion generation
	GO:0042743	hydrogen peroxide metabolic process
	GO:0045726	positive regulation of integrin biosynthetic process
	GO:0045730	respiratory burst
	GO:0048661	positive regulation of smooth muscle cell proliferation
	GO:0051454	intracellular pH elevation
	GO:0055114	oxidation-reduction process
	GO:0071468	cellular response to acidity
	GO:0072592	oxygen metabolic process
	GO:0010832	negative regulation of myotube differentiation
	GO:0034109	homotypic cell-cell adhesion
	GO:0043066	negative regulation of apoptotic process
	GO:2000811	negative regulation of anoikis
	GO:0001764	neuron migration
	GO:0006355	regulation of transcription, DNA-templated
	GO:0006366	transcription from RNA polymerase II promoter
	GO:0006820	anion transport
	GO:0006928	cellular component movement
	GO:0007010	cytoskeleton organization
	GO:0007186	G-protein coupled receptor signaling pathway
	GO:0007267	cell-cell signaling
	GO:0007411	axon guidance
	GO:0007417	central nervous system development
	GO:0007586	digestion
	GO:0007588	excretion
	GO:0007608	sensory perception of smell
	GO:0007631	feeding behavior
	GO:0008150	biological_process
	GO:0008283	cell proliferation
	GO:0021987	cerebral cortex development
	GO:0042472	inner ear morphogenesis
	GO:0042667	auditory receptor cell fate specification
	GO:0042668	auditory receptor cell fate determination
	GO:0042755	eating behavior
	GO:0045609	positive regulation of auditory receptor cell differentiation
	GO:0045666	positive regulation of neuron differentiation
	GO:0045944	positive regulation of transcription from RNA polymerase II promoter
	GO:0048240	sperm capacitation
	GO:0051899	membrane depolarization
	GO:0060081	membrane hyperpolarization
	GO:0071320	cellular response to cAMP
	GO:2001141	regulation of RNA biosynthetic process
Corpus Callosum	GO:0007267	cell-cell signaling
	GO:0008219	cell death
	GO:0009636	response to toxic substance
	GO:0008206	bile acid metabolic process
	GO:0015711	organic anion transport
	GO:0015721	bile acid and bile salt transport
	GO:0043252	sodium-independent organic anion transport
	GO:0044281	small molecule metabolic process
	GO:0055085	transmembrane transport
Heart	GO:0007186	G-protein coupled receptor signaling pathway
	GO:0001701	in utero embryonic development
	GO:0003065	positive regulation of heart rate by epinephrine
	GO:0006928	cellular component movement
	GO:0006936	muscle contraction
	GO:0006937	regulation of muscle contraction
	GO:0007010	cytoskeleton organization
	GO:0008016	regulation of heart contraction
	GO:0030049	muscle filament sliding
	GO:0030336	negative regulation of cell migration
	GO:0031529	ruffle organization
	GO:0032781	positive regulation of ATPase activity
	GO:0034614	cellular response to reactive oxygen species
	GO:0042060	wound healing
	GO:0045214	sarcomere organization
	GO:0045785	positive regulation of cell adhesion
	GO:0051496	positive regulation of stress fiber assembly
	GO:0055010	ventricular cardiac muscle tissue morphogenesis
	GO:0060048	cardiac muscle contraction
	GO:0030837	negative regulation of actin filament polymerization
	GO:0051639	actin filament network formation
	GO:0001556	oocyte maturation
	GO:0006198	cAMP catabolic process
	GO:0006629	lipid metabolic process
	GO:0007596	blood coagulation
	GO:0016101	diterpenoid metabolic process
	GO:0019933	cAMP-mediated signaling
	GO:0019934	cGMP-mediated signaling
	GO:0040020	regulation of meiosis
	GO:0042493	response to drug
	GO:0043066	negative regulation of apoptotic process
	GO:0043116	negative regulation of vascular permeability
	GO:0043117	positive regulation of vascular permeability
	GO:0051591	response to cAMP
	GO:0060282	positive regulation of oocyte development
	GO:0071321	cellular response to cGMP
	GO:0071560	cellular response to transforming growth factor beta stimulus
	GO:0002528	regulation of vascular permeability involved in acute inflammatory response
	GO:0006468	protein phosphorylation
	GO:0008150	biological_process
	GO:0048769	sarcomerogenesis
	GO:0055003	cardiac myofibril assembly
	GO:0060298	positive regulation of sarcomere organization
	GO:0071347	cellular response to interleukin-1
	GO:0006631	fatty acid metabolic process
	GO:0008285	negative regulation of cell proliferation
	GO:0032868	response to insulin
	GO:0070542	response to fatty acid
	GO:0003050	regulation of systemic arterial blood pressure by atrial natriuretic peptide
	GO:0006508	proteolysis
	GO:0007565	female pregnancy
	GO:0008217	regulation of blood pressure
	GO:0016486	peptide hormone processing
	GO:0035813	regulation of renal sodium excretion
	GO:0002026	regulation of the force of heart contraction
	GO:0006816	calcium ion transport
	GO:0008015	blood circulation
	GO:0010043	response to zinc ion
	GO:0010459	negative regulation of heart rate
	GO:0010881	regulation of cardiac muscle contraction by regulation of the release of sequestered calcium ion
	GO:0032780	negative regulation of ATPase activity
	GO:0033574	response to testosterone
	GO:0043086	negative regulation of catalytic activity
	GO:0048738	cardiac muscle tissue development
	GO:0051260	protein homooligomerization
	GO:0051480	cytosolic calcium ion homeostasis
	GO:0051924	regulation of calcium ion transport
	GO:0051926	negative regulation of calcium ion transport
	GO:0055119	relaxation of cardiac muscle
	GO:0060314	regulation of ryanodine-sensitive calcium-release channel activity
	GO:0086004	regulation of cardiac muscle cell contraction
	GO:0086023	adrenergic receptor signaling pathway involved in heart process
	GO:0086036	regulation of cardiac muscle cell membrane potential
	GO:0086092	regulation of the force of heart contraction by cardiac conduction
	GO:0090281	negative regulation of calcium ion import
	GO:1901020	negative regulation of calcium ion transmembrane transporter activity
	GO:1901877	negative regulation of calcium ion binding
	GO:1901894	regulation of calcium-transporting ATPase activity
	GO:1901895	negative regulation of calcium-transporting ATPase activity
	GO:1901897	regulation of relaxation of cardiac muscle
	GO:1902081	negative regulation of calcium ion import into sarcoplasmic reticulum
	GO:0002027	regulation of heart rate
	GO:0005513	detection of calcium ion
	GO:0006941	striated muscle contraction
	GO:0010649	regulation of cell communication by electrical coupling
	GO:0010880	regulation of release of sequestered calcium ion into cytosol by sarcoplasmic reticulum
	GO:0034220	ion transmembrane transport
	GO:0043267	negative regulation of potassium ion transport
	GO:0051208	sequestering of calcium ion
	GO:0051258	protein polymerization
	GO:0055085	transmembrane transport
	GO:0060306	regulation of membrane repolarization
	GO:0060315	negative regulation of ryanodine-sensitive calcium-release channel activity
	GO:0071313	cellular response to caffeine
	GO:0086029	Purkinje myocyte to ventricular cardiac muscle cell signaling
	GO:1901017	negative regulation of potassium ion transmembrane transporter activity
	GO:0071691	cardiac muscle thin filament assembly
	GO:0042744	hydrogen peroxide catabolic process
	GO:0055114	oxidation-reduction process
	GO:0001666	response to hypoxia
	GO:0003143	embryonic heart tube morphogenesis
	GO:0003220	left ventricular cardiac muscle tissue morphogenesis
	GO:0003300	cardiac muscle hypertrophy
	GO:0006874	cellular calcium ion homeostasis
	GO:0010460	positive regulation of heart rate
	GO:0014808	release of sequestered calcium ion into cytosol by sarcoplasmic reticulum
	GO:0019722	calcium-mediated signaling
	GO:0030509	BMP signaling pathway
	GO:0031000	response to caffeine
	GO:0035584	calcium-mediated signaling using intracellular calcium source
	GO:0051209	release of sequestered calcium ion into cytosol
	GO:0051284	positive regulation of sequestering of calcium ion
	GO:0051775	response to redox state
	GO:0055117	regulation of cardiac muscle contraction
	GO:0060070	canonical Wnt signaling pathway
	GO:0060402	calcium ion transport into cytosol
	GO:0070296	sarcoplasmic reticulum calcium ion transport
	GO:0071872	cellular response to epinephrine stimulus
	GO:0072599	establishment of protein localization to endoplasmic reticulum
	GO:0086005	ventricular cardiac muscle cell action potential
	GO:0086064	cell communication by electrical coupling involved in cardiac conduction
	GO:0086094	positive regulation of ryanodine-sensitive calcium-release channel activity by adrenergic receptor signaling pathway involved in positive regulation of cardiac muscle contraction
	GO:0097050	type B pancreatic cell apoptotic process
	GO:1901896	positive regulation of calcium-transporting ATPase activity
	GO:0009435	NAD biosynthetic process
	GO:0045662	negative regulation of myoblast differentiation
	GO:0006200	ATP catabolic process
	GO:0007512	adult heart development
	GO:0007522	visceral muscle development
	GO:0008152	metabolic process
	GO:0030239	myofibril assembly
	GO:0043462	regulation of ATPase activity
	GO:0048739	cardiac muscle fiber development
	GO:0055009	atrial cardiac muscle tissue morphogenesis
	GO:0060420	regulation of heart growth
	GO:0000122	negative regulation of transcription from RNA polymerase II promoter
	GO:0001570	vasculogenesis
	GO:0001947	heart looping
	GO:0001980	regulation of systemic arterial blood pressure by ischemic conditions
	GO:0003007	heart morphogenesis
	GO:0003085	negative regulation of systemic arterial blood pressure
	GO:0003148	outflow tract septum morphogenesis
	GO:0003161	cardiac conduction system development
	GO:0003166	bundle of His development
	GO:0003168	Purkinje myocyte differentiation
	GO:0003211	cardiac ventricle formation
	GO:0003221	right ventricular cardiac muscle tissue morphogenesis
	GO:0003222	ventricular trabecula myocardium morphogenesis
	GO:0003231	cardiac ventricle development
	GO:0003278	apoptotic process involved in heart morphogenesis
	GO:0003285	septum secundum development
	GO:0003342	proepicardium development
	GO:0003350	pulmonary myocardium development
	GO:0003360	brainstem development
	GO:0006182	cGMP biosynthetic process
	GO:0006367	transcription initiation from RNA polymerase II promoter
	GO:0006600	creatine metabolic process
	GO:0006814	sodium ion transport
	GO:0006915	apoptotic process
	GO:0006940	regulation of smooth muscle contraction
	GO:0006942	regulation of striated muscle contraction
	GO:0006986	response to unfolded protein
	GO:0007155	cell adhesion
	GO:0007165	signal transduction
	GO:0007166	cell surface receptor signaling pathway
	GO:0007168	receptor guanylyl cyclase signaling pathway
	GO:0007507	heart development
	GO:0007517	muscle organ development
	GO:0007519	skeletal muscle tissue development
	GO:0007589	body fluid secretion
	GO:0008219	cell death
	GO:0008284	positive regulation of cell proliferation
	GO:0010467	gene expression
	GO:0010596	negative regulation of endothelial cell migration
	GO:0010613	positive regulation of cardiac muscle hypertrophy
	GO:0010614	negative regulation of cardiac muscle hypertrophy
	GO:0010667	negative regulation of cardiac muscle cell apoptotic process
	GO:0010735	positive regulation of transcription via serum response element binding
	GO:0010765	positive regulation of sodium ion transport
	GO:0010832	negative regulation of myotube differentiation
	GO:0010862	positive regulation of pathway-restricted SMAD protein phosphorylation
	GO:0014894	response to denervation involved in regulation of muscle adaptation
	GO:0014898	cardiac muscle hypertrophy in response to stress
	GO:0016525	negative regulation of angiogenesis
	GO:0021537	telencephalon development
	GO:0021549	cerebellum development
	GO:0030048	actin filament-based movement
	GO:0030097	hemopoiesis
	GO:0030154	cell differentiation
	GO:0030198	extracellular matrix organization
	GO:0030240	skeletal muscle thin filament assembly
	GO:0030308	negative regulation of cell growth
	GO:0030878	thyroid gland development
	GO:0031032	actomyosin structure organization
	GO:0031034	myosin filament assembly
	GO:0032924	activin receptor signaling pathway
	GO:0032971	regulation of muscle filament sliding
	GO:0033275	actin-myosin filament sliding
	GO:0034641	cellular nitrogen compound metabolic process
	GO:0035050	embryonic heart tube development
	GO:0035725	sodium ion transmembrane transport
	GO:0035810	positive regulation of urine volume
	GO:0035815	positive regulation of renal sodium excretion
	GO:0042312	regulation of vasodilation
	GO:0042475	odontogenesis of dentin-containing tooth
	GO:0043114	regulation of vascular permeability
	GO:0044281	small molecule metabolic process
	GO:0045471	response to ethanol
	GO:0045666	positive regulation of neuron differentiation
	GO:0045760	positive regulation of action potential
	GO:0045823	positive regulation of heart contraction
	GO:0045892	negative regulation of transcription, DNA-templated
	GO:0045893	positive regulation of transcription, DNA-templated
	GO:0045944	positive regulation of transcription from RNA polymerase II promoter
	GO:0048536	spleen development
	GO:0050679	positive regulation of epithelial cell proliferation
	GO:0050880	regulation of blood vessel size
	GO:0051592	response to calcium ion
	GO:0051891	positive regulation of cardioblast differentiation
	GO:0051899	membrane depolarization
	GO:0055005	ventricular cardiac myofibril assembly
	GO:0055007	cardiac muscle cell differentiation
	GO:0055008	cardiac muscle tissue morphogenesis
	GO:0055014	atrial cardiac muscle cell development
	GO:0055015	ventricular cardiac muscle cell development
	GO:0060037	pharyngeal system development
	GO:0060038	cardiac muscle cell proliferation
	GO:0060043	regulation of cardiac muscle cell proliferation
	GO:0060045	positive regulation of cardiac muscle cell proliferation
	GO:0060047	heart contraction
	GO:0060261	positive regulation of transcription initiation from RNA polymerase II promoter
	GO:0060307	regulation of ventricular cardiac muscle cell membrane repolarization
	GO:0060347	heart trabecula formation
	GO:0060371	regulation of atrial cardiac muscle cell membrane depolarization
	GO:0060372	regulation of atrial cardiac muscle cell membrane repolarization
	GO:0060373	regulation of ventricular cardiac muscle cell membrane depolarization
	GO:0060389	pathway-restricted SMAD protein phosphorylation
	GO:0060412	ventricular septum morphogenesis
	GO:0060413	atrial septum morphogenesis
	GO:0060928	atrioventricular node cell development
	GO:0060929	atrioventricular node cell fate commitment
	GO:0060971	embryonic heart tube left/right pattern formation
	GO:0071260	cellular response to mechanical stimulus
	GO:0071277	cellular response to calcium ion
	GO:0086002	cardiac muscle cell action potential involved in contraction
	GO:0086010	membrane depolarization during action potential
	GO:0086012	membrane depolarization during cardiac muscle cell action potential
	GO:0086046	membrane depolarization during SA node cell action potential
	GO:0086067	AV node cell to bundle of His cell communication
	GO:0086069	bundle of His cell to Purkinje myocyte communication
	GO:0086070	SA node cell to atrial cardiac muscle cell communication
	GO:0086091	regulation of heart rate by cardiac conduction
	GO:0090090	negative regulation of canonical Wnt signaling pathway
	GO:1901387	positive regulation of voltage-gated calcium channel activity
	GO:1902305	regulation of sodium ion transmembrane transport
	GO:2000138	positive regulation of cell proliferation involved in heart morphogenesis
	GO:0001694	histamine biosynthetic process
	GO:0006547	histidine metabolic process
	GO:0006548	histidine catabolic process
	GO:0042423	catecholamine biosynthetic process
	GO:0002125	maternal aggressive behavior
	GO:0003084	positive regulation of systemic arterial blood pressure
	GO:0006091	generation of precursor metabolites and energy
	GO:0006833	water transport
	GO:0007204	positive regulation of cytosolic calcium ion concentration
	GO:0007267	cell-cell signaling
	GO:0007621	negative regulation of female receptivity
	GO:0007625	grooming behavior
	GO:0007626	locomotory behavior
	GO:0010628	positive regulation of gene expression
	GO:0014049	positive regulation of glutamate secretion
	GO:0030307	positive regulation of cell growth
	GO:0030819	positive regulation of cAMP biosynthetic process
	GO:0031394	positive regulation of prostaglandin biosynthetic process
	GO:0032849	positive regulation of cellular pH reduction
	GO:0033138	positive regulation of peptidyl-serine phosphorylation
	GO:0035094	response to nicotine
	GO:0035176	social behavior
	GO:0042310	vasoconstriction
	GO:0042538	hyperosmotic salinity response
	GO:0042711	maternal behavior
	GO:0043084	penile erection
	GO:0043154	negative regulation of cysteine-type endopeptidase activity involved in apoptotic process
	GO:0043252	sodium-independent organic anion transport
	GO:0045907	positive regulation of vasoconstriction
	GO:0050891	multicellular organismal water homeostasis
	GO:0051970	negative regulation of transmission of nerve impulse
	GO:0070371	ERK1 and ERK2 cascade
	GO:0070528	protein kinase C signaling
	GO:0090201	negative regulation of release of cytochrome c from mitochondria
	GO:0001975	response to amphetamine
	GO:0007613	memory
	GO:0009744	response to sucrose
	GO:0010701	positive regulation of norepinephrine secretion
	GO:0014823	response to activity
	GO:0030431	sleep
	GO:0032094	response to food
	GO:0032308	positive regulation of prostaglandin secretion
	GO:0032355	response to estradiol
	GO:0032526	response to retinoic acid
	GO:0032570	response to progesterone
	GO:0034695	response to prostaglandin E
	GO:0035811	negative regulation of urine volume
	GO:0042220	response to cocaine
	GO:0042713	sperm ejaculation
	GO:0042755	eating behavior
	GO:0042756	drinking behavior
	GO:0043434	response to peptide hormone
	GO:0045472	response to ether
	GO:0045776	negative regulation of blood pressure
	GO:0045777	positive regulation of blood pressure
	GO:0045778	positive regulation of ossification
	GO:0045925	positive regulation of female receptivity
	GO:0050806	positive regulation of synaptic transmission
	GO:0051384	response to glucocorticoid
	GO:0051602	response to electrical stimulus
	GO:0051930	regulation of sensory perception of pain
	GO:0051965	positive regulation of synapse assembly
	GO:0060179	male mating behavior
	GO:0060406	positive regulation of penile erection
	GO:0060450	positive regulation of hindgut contraction
	GO:0060455	negative regulation of gastric acid secretion
	GO:0070474	positive regulation of uterine smooth muscle contraction
Hypothalamus
Kidney	GO:0006749	glutathione metabolic process
	GO:0006805	xenobiotic metabolic process
	GO:0030855	epithelial cell differentiation
	GO:0044281	small molecule metabolic process
	GO:1901687	glutathione derivative biosynthetic process
	GO:0002682	regulation of immune system process
	GO:0006508	proteolysis
	GO:0006520	cellular amino acid metabolic process
	GO:0006536	glutamate metabolic process
	GO:0006691	leukotriene metabolic process
	GO:0006750	glutathione biosynthetic process
	GO:0006751	glutathione catabolic process
	GO:0007283	spermatogenesis
	GO:0019344	cysteine biosynthetic process
	GO:0019369	arachidonic acid metabolic process
	GO:0019370	leukotriene biosynthetic process
	GO:0031638	zymogen activation
	GO:0050727	regulation of inflammatory response
	GO:0001562	response to protozoan
	GO:0002376	immune system process
	GO:0050868	negative regulation of T cell activation
	GO:0072602	interleukin-4 secretion
	GO:0072643	interferon-gamma secretion
	GO:0000122	negative regulation of transcription from RNA polymerase II promoter
	GO:0001822	kidney development
	GO:0003091	renal water homeostasis
	GO:0006006	glucose metabolic process
	GO:0006355	regulation of transcription, DNA-templated
	GO:0008284	positive regulation of cell proliferation
	GO:0008285	negative regulation of cell proliferation
	GO:0010226	response to lithium ion
	GO:0010842	retina layer formation
	GO:0010960	magnesium ion homeostasis
	GO:0030510	regulation of BMP signaling pathway
	GO:0035136	forelimb morphogenesis
	GO:0035137	hindlimb morphogenesis
	GO:0035810	positive regulation of urine volume
	GO:0035909	aorta morphogenesis
	GO:0042493	response to drug
	GO:0042593	glucose homeostasis
	GO:0043066	negative regulation of apoptotic process
	GO:0043154	negative regulation of cysteine-type endopeptidase activity involved in apoptotic process
	GO:0043524	negative regulation of neuron apoptotic process
	GO:0043525	positive regulation of neuron apoptotic process
	GO:0043588	skin development
	GO:0045444	fat cell differentiation
	GO:0045595	regulation of cell differentiation
	GO:0045892	negative regulation of transcription, DNA-templated
	GO:0045893	positive regulation of transcription, DNA-templated
	GO:0045944	positive regulation of transcription from RNA polymerase II promoter
	GO:0048485	sympathetic nervous system development
	GO:0050796	regulation of insulin secretion
	GO:0055062	phosphate ion homeostasis
	GO:0055074	calcium ion homeostasis
	GO:0055075	potassium ion homeostasis
	GO:0055078	sodium ion homeostasis
	GO:0072017	distal tubule development
	GO:0072044	collecting duct development
	GO:0072210	metanephric nephron development
	GO:0097070	ductus arteriosus closure
	GO:0097275	cellular ammonia homeostasis
	GO:0097276	cellular creatinine homeostasis
	GO:0097277	cellular urea homeostasis
	GO:0000186	activation of MAPKK activity
	GO:0001525	angiogenesis
	GO:0002576	platelet degranulation
	GO:0006260	DNA replication
	GO:0007165	signal transduction
	GO:0007171	activation of transmembrane receptor protein tyrosine kinase activity
	GO:0007173	epidermal growth factor receptor signaling pathway
	GO:0007262	STAT protein import into nucleus
	GO:0007596	blood coagulation
	GO:0008543	fibroblast growth factor receptor signaling pathway
	GO:0010800	positive regulation of peptidyl-threonine phosphorylation
	GO:0018108	peptidyl-tyrosine phosphorylation
	GO:0021940	positive regulation of cerebellar granule cell precursor proliferation
	GO:0030168	platelet activation
	GO:0035413	positive regulation of catenin import into nucleus
	GO:0038095	Fc-epsilon receptor signaling pathway
	GO:0042059	negative regulation of epidermal growth factor receptor signaling pathway
	GO:0042327	positive regulation of phosphorylation
	GO:0043388	positive regulation of DNA binding
	GO:0043406	positive regulation of MAP kinase activity
	GO:0045087	innate immune response
	GO:0045741	positive regulation of epidermal growth factor-activated receptor activity
	GO:0045840	positive regulation of mitosis
	GO:0048011	neurotrophin TRK receptor signaling pathway
	GO:0048015	phosphatidylinositol-mediated signaling
	GO:0048754	branching morphogenesis of an epithelial tube
	GO:0051048	negative regulation of secretion
	GO:0060749	mammary gland alveolus development
	GO:0070371	ERK1 and ERK2 cascade
	GO:0090279	regulation of calcium ion import
	GO:0090370	negative regulation of cholesterol efflux
	GO:1900127	positive regulation of hyaluronan biosynthetic process
	GO:2000008	regulation of protein localization to cell surface
	GO:2000060	positive regulation of protein ubiquitination involved in ubiquitin-dependent protein catabolic process
	GO:0016266	O-glycan processing
	GO:0043687	post-translational protein modification
	GO:0044267	cellular protein metabolic process
	GO:0001764	neuron migration
	GO:0006968	cellular defense response
	GO:0035556	intracellular signal transduction
	GO:0048813	dendrite morphogenesis
	GO:0007275	multicellular organismal development
	GO:0030154	cell differentiation
	GO:0043252	sodium-independent organic anion transport
	GO:0055085	transmembrane transport
	GO:0002779	antibacterial peptide secretion
	GO:0022617	extracellular matrix disassembly
	GO:0030198	extracellular matrix organization
	GO:0030574	collagen catabolic process
	GO:0042127	regulation of cell proliferation
	GO:0050829	defense response to Gram-negative bacterium
	GO:0050830	defense response to Gram-positive bacterium
	GO:0001501	skeletal system development
	GO:0002062	chondrocyte differentiation
	GO:0002076	osteoblast development
	GO:0007186	G-protein coupled receptor signaling pathway
	GO:0007187	G-protein coupled receptor signaling pathway, coupled to cyclic nucleotide second messenger
	GO:0007188	adenylate cyclase-modulating G-protein coupled receptor signaling pathway
	GO:0007189	adenylate cyclase-activating G-protein coupled receptor signaling pathway
	GO:0007200	phospholipase C-activating G-protein coupled receptor signaling pathway
	GO:0007204	positive regulation of cytosolic calcium ion concentration
	GO:0007568	aging
	GO:0030282	bone mineralization
	GO:0045453	bone resorption
	GO:0048469	cell maturation
	GO:0060732	positive regulation of inositol phosphate biosynthetic process
	GO:0000902	cell morphogenesis
	GO:0001666	response to hypoxia
	GO:0006954	inflammatory response
	GO:0007569	cell aging
	GO:0014911	positive regulation of smooth muscle cell migration
	GO:0035051	cardiocyte differentiation
	GO:0042554	superoxide anion generation
	GO:0043065	positive regulation of apoptotic process
	GO:0050667	homocysteine metabolic process
	GO:0051496	positive regulation of stress fiber assembly
	GO:0051897	positive regulation of protein kinase B signaling
	GO:0055114	oxidation-reduction process
	GO:0070374	positive regulation of ERK1 and ERK2 cascade
	GO:0071320	cellular response to cAMP
	GO:0071333	cellular response to glucose stimulus
	GO:0071480	cellular response to gamma radiation
	GO:0071560	cellular response to transforming growth factor beta stimulus
	GO:0072593	reactive oxygen species metabolic process
	GO:2000379	positive regulation of reactive oxygen species metabolic process
	GO:2000573	positive regulation of DNA biosynthetic process
	GO:0001655	urogenital system development
	GO:0001657	ureteric bud development
	GO:0001658	branching involved in ureteric bud morphogenesis
	GO:0001702	gastrulation with mouth forming second
	GO:0001705	ectoderm formation
	GO:0001706	endoderm formation
	GO:0006366	transcription from RNA polymerase II promoter
	GO:0007267	cell-cell signaling
	GO:0007389	pattern specification process
	GO:0007399	nervous system development
	GO:0008045	motor neuron axon guidance
	GO:0009653	anatomical structure morphogenesis
	GO:0009791	post-embryonic development
	GO:0009880	embryonic pattern specification
	GO:0009887	organ morphogenesis
	GO:0009948	anterior/posterior axis specification
	GO:0009952	anterior/posterior pattern specification
	GO:0009953	dorsal/ventral pattern formation
	GO:0010468	regulation of gene expression
	GO:0021517	ventral spinal cord development
	GO:0021527	spinal cord association neuron differentiation
	GO:0021537	telencephalon development
	GO:0021549	cerebellum development
	GO:0021702	cerebellar Purkinje cell differentiation
	GO:0021871	forebrain regionalization
	GO:0021937	cerebellar Purkinje cell-granule cell precursor cell signaling involved in regulation of granule cell precursor cell proliferation
	GO:0032525	somite rostral/caudal axis specification
	GO:0035502	metanephric part of ureteric bud development
	GO:0035846	oviduct epithelium development
	GO:0035847	uterine epithelium development
	GO:0035849	nephric duct elongation
	GO:0035852	horizontal cell localization
	GO:0040019	positive regulation of embryonic development
	GO:0044344	cellular response to fibroblast growth factor stimulus
	GO:0048646	anatomical structure formation involved in morphogenesis
	GO:0048703	embryonic viscerocranium morphogenesis
	GO:0048793	pronephros development
	GO:0060059	embryonic retina morphogenesis in camera-type eye
	GO:0060065	uterus development
	GO:0060066	oviduct development
	GO:0060067	cervix development
	GO:0060068	vagina development
	GO:0060322	head development
	GO:0060429	epithelium development
	GO:0061205	paramesonephric duct development
	GO:0072049	comma-shaped body morphogenesis
	GO:0072050	S-shaped body morphogenesis
	GO:0072077	renal vesicle morphogenesis
	GO:0072177	mesonephric duct development
	GO:0072178	nephric duct morphogenesis
	GO:0072224	metanephric glomerulus development
	GO:0072278	metanephric comma-shaped body morphogenesis
	GO:0072283	metanephric renal vesicle morphogenesis
	GO:0072284	metanephric S-shaped body morphogenesis
	GO:0090009	primitive streak formation
	GO:0090190	positive regulation of branching involved in ureteric bud morphogenesis
	GO:0097477	lateral motor column neuron migration
	GO:2000543	positive regulation of gastrulation
	GO:2000744	positive regulation of anterior head development
	GO:2000768	positive regulation of nephron tubule epithelial cell differentiation
	GO:0002526	acute inflammatory response
	GO:0005975	carbohydrate metabolic process
	GO:0006112	energy reserve metabolic process
	GO:0008286	insulin receptor signaling pathway
	GO:0030501	positive regulation of bone mineralization
	GO:0090080	positive regulation of MAPKKK cascade by fibroblast growth factor receptor signaling pathway
	GO:0006810	transport
	GO:0008283	cell proliferation
	GO:0015879	carnitine transport
	GO:0015893	drug transport
	GO:0034767	positive regulation of ion transmembrane transport
	GO:0044070	regulation of anion transport
	GO:0090002	establishment of protein localization to plasma membrane
	GO:0090314	positive regulation of protein targeting to membrane
	GO:0008152	metabolic process
	GO:0034641	cellular nitrogen compound metabolic process
	GO:0045329	carnitine biosynthetic process
	GO:0006082	organic acid metabolic process
	GO:0006970	response to osmotic stress
	GO:0009404	toxin metabolic process
	GO:0032496	response to lipopolysaccharide
	GO:0070995	NADPH oxidation
	GO:0006879	cellular iron ion homeostasis
	GO:0015991	ATP hydrolysis coupled proton transport
	GO:0033572	transferrin transport
	GO:0035543	positive regulation of SNARE complex assembly
	GO:0035774	positive regulation of insulin secretion involved in cellular response to glucose stimulus
	GO:0045956	positive regulation of calcium ion-dependent exocytosis
	GO:0051701	interaction with host
	GO:0090382	phagosome maturation
	GO:0008150	biological_process
	GO:0003333	amino acid transmembrane transport
	GO:0006811	ion transport
	GO:0006865	amino acid transport
	GO:0006875	cellular metal ion homeostasis
	GO:0007588	excretion
	GO:0015693	magnesium ion transport
	GO:0015802	basic amino acid transport
	GO:0015811	L-cystine transport
	GO:0016338	calcium-independent cell-cell adhesion
	GO:0001934	positive regulation of protein phosphorylation
	GO:0007005	mitochondrion organization
	GO:0007015	actin filament organization
	GO:0007021	tubulin complex assembly
	GO:0007601	visual perception
	GO:0010288	response to lead ion
	GO:0010629	negative regulation of gene expression
	GO:0030307	positive regulation of cell growth
	GO:0032387	negative regulation of intracellular transport
	GO:0042026	protein refolding
	GO:0042542	response to hydrogen peroxide
	GO:0048596	embryonic camera-type eye morphogenesis
	GO:0051260	protein homooligomerization
	GO:0051384	response to glucocorticoid
	GO:0060561	apoptotic process involved in morphogenesis
	GO:0070141	response to UV-A
	GO:0070309	lens fiber cell morphogenesis
	GO:0001649	osteoblast differentiation
	GO:0006766	vitamin metabolic process
	GO:0008202	steroid metabolic process
	GO:0033280	response to vitamin D
	GO:0042359	vitamin D metabolic process
	GO:0042369	vitamin D catabolic process
	GO:0070561	vitamin D receptor signaling pathway
	GO:0034220	ion transmembrane transport
	GO:0006955	immune response
	GO:0007155	cell adhesion
	GO:0001503	ossification
	GO:0001894	tissue homeostasis
	GO:0003097	renal water transport
	GO:0005513	detection of calcium ion
	GO:0006767	water-soluble vitamin metabolic process
	GO:0006813	potassium ion transport
	GO:0006814	sodium ion transport
	GO:0006816	calcium ion transport
	GO:0006817	phosphate ion transport
	GO:0006821	chloride transport
	GO:0006833	water transport
	GO:0006855	drug transmembrane transport
	GO:0006874	cellular calcium ion homeostasis
	GO:0006884	cell volume homeostasis
	GO:0006897	endocytosis
	GO:0006898	receptor-mediated endocytosis
	GO:0006915	apoptotic process
	GO:0006972	hyperosmotic response
	GO:0007156	homophilic cell adhesion
	GO:0007268	synaptic transmission
	GO:0007269	neurotransmitter secretion
	GO:0007565	female pregnancy
	GO:0007589	body fluid secretion
	GO:0007623	circadian rhythm
	GO:0007635	chemosensory behavior
	GO:0008203	cholesterol metabolic process
	GO:0008206	bile acid metabolic process
	GO:0009100	glycoprotein metabolic process
	GO:0009235	cobalamin metabolic process
	GO:0009636	response to toxic substance
	GO:0009651	response to salt stress
	GO:0010033	response to organic substance
	GO:0010259	multicellular organismal aging
	GO:0010956	negative regulation of calcidiol 1-monooxygenase activity
	GO:0010980	positive regulation of vitamin D 24-hydroxylase activity
	GO:0015695	organic cation transport
	GO:0015711	organic anion transport
	GO:0015721	bile acid and bile salt transport
	GO:0015742	alpha-ketoglutarate transport
	GO:0015747	urate transport
	GO:0015758	glucose transport
	GO:0015760	glucose-6-phosphate transport
	GO:0015793	glycerol transport
	GO:0015842	synaptic vesicle amine transport
	GO:0015849	organic acid transport
	GO:0015889	cobalamin transport
	GO:0019310	inositol catabolic process
	GO:0030042	actin filament depolymerization
	GO:0030308	negative regulation of cell growth
	GO:0030500	regulation of bone mineralization
	GO:0031427	response to methotrexate
	GO:0031532	actin cytoskeleton reorganization
	GO:0032026	response to magnesium ion
	GO:0032355	response to estradiol
	GO:0033076	isoquinoline alkaloid metabolic process
	GO:0033189	response to vitamin A
	GO:0033762	response to glucagon
	GO:0034341	response to interferon-gamma
	GO:0034635	glutathione transport
	GO:0035435	phosphate ion transmembrane transport
	GO:0035690	cellular response to drug
	GO:0035725	sodium ion transmembrane transport
	GO:0035864	response to potassium ion
	GO:0036378	calcitriol biosynthetic process from calciol
	GO:0042136	neurotransmitter biosynthetic process
	GO:0042157	lipoprotein metabolic process
	GO:0042391	regulation of membrane potential
	GO:0042416	dopamine biosynthetic process
	GO:0042423	catecholamine biosynthetic process
	GO:0042427	serotonin biosynthetic process
	GO:0042431	indole metabolic process
	GO:0042594	response to starvation
	GO:0042631	cellular response to water deprivation
	GO:0042953	lipoprotein transport
	GO:0043627	response to estrogen
	GO:0044341	sodium-dependent phosphate transport
	GO:0045618	positive regulation of keratinocyte differentiation
	GO:0045838	positive regulation of membrane potential
	GO:0046219	indolalkylamine biosynthetic process
	GO:0046415	urate metabolic process
	GO:0046684	response to pyrethroid
	GO:0046686	response to cadmium ion
	GO:0046689	response to mercury ion
	GO:0046697	decidualization
	GO:0046849	bone remodeling
	GO:0048878	chemical homeostasis
	GO:0051592	response to calcium ion
	GO:0051608	histamine transport
	GO:0051928	positive regulation of calcium ion transport
	GO:0052314	phytoalexin metabolic process
	GO:0060416	response to growth hormone
	GO:0070294	renal sodium ion absorption
	GO:0070314	G1 to G0 transition
	GO:0070509	calcium ion import
	GO:0070564	positive regulation of vitamin D receptor signaling pathway
	GO:0071248	cellular response to metal ion
	GO:0071280	cellular response to copper ion
	GO:0071288	cellular response to mercury ion
	GO:0071312	cellular response to alkaloid
	GO:0071363	cellular response to growth factor stimulus
	GO:0071374	cellular response to parathyroid hormone stimulus
	GO:0071805	potassium ion transmembrane transport
	GO:0072205	metanephric collecting duct development
	GO:0072218	metanephric ascending thin limb development
	GO:0072221	metanephric distal convoluted tubule development
	GO:0072233	metanephric thick ascending limb development
	GO:0072249	metanephric glomerular visceral epithelial cell development
	GO:0072350	tricarboxylic acid metabolic process
	GO:0072358	cardiovascular system development
	GO:0072734	cellular response to staurosporine
	GO:0097066	response to thyroid hormone
	GO:0097187	dentinogenesis
	GO:0097254	renal tubular secretion
	GO:1900128	regulation of G-protein activated inward rectifier potassium channel activity
	GO:1901128	gentamycin metabolic process
	GO:1901684	arsenate ion transmembrane transport
	GO:1901998	toxin transport
	GO:1902476	chloride transmembrane transport
	GO:2000021	regulation of ion homeostasis
	GO:2000120	positive regulation of sodium-dependent phosphate transport
	GO:2000187	positive regulation of phosphate transmembrane transport
	GO:2001142	nicotinate transport
Liver	GO:0006805	xenobiotic metabolic process
	GO:0007565	female pregnancy
	GO:0008202	steroid metabolic process
	GO:0008210	estrogen metabolic process
	GO:0044281	small molecule metabolic process
	GO:0050427	3'-phosphoadenosine 5'-phosphosulfate metabolic process
	GO:0051923	sulfation
	GO:0006887	exocytosis
	GO:0055085	transmembrane transport
	GO:0008150	biological_process
	GO:0002526	acute inflammatory response
	GO:0002544	chronic inflammatory response
	GO:0006928	cellular component movement
	GO:0006954	inflammatory response
	GO:0006979	response to oxidative stress
	GO:0015939	pantothenate metabolic process
	GO:0016337	cell-cell adhesion
	GO:0033089	positive regulation of T cell differentiation in thymus
	GO:0045087	innate immune response
	GO:1902176	negative regulation of intrinsic apoptotic signaling pathway in response to oxidative stress
	GO:0006879	cellular iron ion homeostasis
	GO:0006915	apoptotic process
	GO:0007049	cell cycle
	GO:0009306	protein secretion
	GO:0033572	transferrin transport
	GO:0043065	positive regulation of apoptotic process
	GO:0005975	carbohydrate metabolic process
	GO:0006044	N-acetylglucosamine metabolic process
	GO:0006477	protein sulfation
	GO:0006790	sulfur compound metabolic process
	GO:0006955	immune response
	GO:0007155	cell adhesion
	GO:0007267	cell-cell signaling
	GO:0050901	leukocyte tethering or rolling
	GO:0000086	G2/M transition of mitotic cell cycle
	GO:0006351	transcription, DNA-templated
	GO:0045893	positive regulation of transcription, DNA-templated
	GO:0070544	histone H3-K36 demethylation
	GO:0001889	liver development
	GO:0007420	brain development
	GO:0007584	response to nutrient
	GO:0009636	response to toxic substance
	GO:0032355	response to estradiol
	GO:0032868	response to insulin
	GO:0042493	response to drug
	GO:0042594	response to starvation
	GO:0044255	cellular lipid metabolic process
	GO:0045471	response to ethanol
	GO:0046686	response to cadmium ion
	GO:0046950	cellular ketone body metabolic process
	GO:0046951	ketone body biosynthetic process
	GO:0046952	ketone body catabolic process
	GO:0051412	response to corticosterone
	GO:0060416	response to growth hormone
	GO:0060612	adipose tissue development
	GO:0001525	angiogenesis
	GO:0030154	cell differentiation
	GO:0010243	response to organonitrogen compound
	GO:0031100	organ regeneration
	GO:0032259	methylation
	GO:0033514	L-lysine catabolic process to acetyl-CoA via L-pipecolate
	GO:0046653	tetrahydrofolate metabolic process
	GO:0055114	oxidation-reduction process
	GO:0006766	vitamin metabolic process
	GO:0006767	water-soluble vitamin metabolic process
	GO:0042816	vitamin B6 metabolic process
	GO:0072593	reactive oxygen species metabolic process
	GO:0006508	proteolysis
	GO:0000096	sulfur amino acid metabolic process
	GO:0000098	sulfur amino acid catabolic process
	GO:0006534	cysteine metabolic process
	GO:0018272	protein-pyridoxal-5-phosphate linkage via peptidyl-N6-pyridoxal phosphate-L-lysine
	GO:0019344	cysteine biosynthetic process
	GO:0019346	transsulfuration
	GO:0030968	endoplasmic reticulum unfolded protein response
	GO:0034641	cellular nitrogen compound metabolic process
	GO:0043066	negative regulation of apoptotic process
	GO:0043123	positive regulation of I-kappaB kinase/NF-kappaB signaling
	GO:0044524	protein sulfhydration
	GO:0051092	positive regulation of NF-kappaB transcription factor activity
	GO:0051289	protein homotetramerization
	GO:0070814	hydrogen sulfide biosynthetic process
	GO:2001234	negative regulation of apoptotic signaling pathway
	GO:0006699	bile acid biosynthetic process
	GO:0008206	bile acid metabolic process
	GO:0033540	fatty acid beta-oxidation using acyl-CoA oxidase
	GO:0000038	very long-chain fatty acid metabolic process
	GO:0001676	long-chain fatty acid metabolic process
	GO:0003091	renal water homeostasis
	GO:0003095	pressure natriuresis
	GO:0006690	icosanoid metabolic process
	GO:0006691	leukotriene metabolic process
	GO:0008217	regulation of blood pressure
	GO:0017144	drug metabolic process
	GO:0019369	arachidonic acid metabolic process
	GO:0019373	epoxygenase P450 pathway
	GO:0030195	negative regulation of blood coagulation
	GO:0032304	negative regulation of icosanoid secretion
	GO:0032305	positive regulation of icosanoid secretion
	GO:0036101	leukotriene B4 catabolic process
	GO:0042360	vitamin E metabolic process
	GO:0042371	vitamin K biosynthetic process
	GO:0055078	sodium ion homeostasis
	GO:0097267	omega-hydroxylase P450 pathway
	GO:0006112	energy reserve metabolic process
	GO:0008645	hexose transport
	GO:0015758	glucose transport
	GO:0031018	endocrine pancreas development
	GO:0035428	hexose transmembrane transport
	GO:0050796	regulation of insulin secretion
	GO:0000122	negative regulation of transcription from RNA polymerase II promoter
	GO:0006367	transcription initiation from RNA polymerase II promoter
	GO:0006559	L-phenylalanine catabolic process
	GO:0006572	tyrosine catabolic process
	GO:0008203	cholesterol metabolic process
	GO:0009749	response to glucose
	GO:0010467	gene expression
	GO:0030521	androgen receptor signaling pathway
	GO:0032024	positive regulation of insulin secretion
	GO:0043433	negative regulation of sequence-specific DNA binding transcription factor activity
	GO:0001798	positive regulation of type IIa hypersensitivity
	GO:0001934	positive regulation of protein phosphorylation
	GO:0001970	positive regulation of activation of membrane attack complex
	GO:0006006	glucose metabolic process
	GO:0006631	fatty acid metabolic process
	GO:0006956	complement activation
	GO:0006957	complement activation, alternative pathway
	GO:0006958	complement activation, classical pathway
	GO:0007165	signal transduction
	GO:0007186	G-protein coupled receptor signaling pathway
	GO:0010575	positive regulation vascular endothelial growth factor production
	GO:0010828	positive regulation of glucose transport
	GO:0010866	regulation of triglyceride biosynthetic process
	GO:0010884	positive regulation of lipid storage
	GO:0010954	positive regulation of protein processing
	GO:0019216	regulation of lipid metabolic process
	GO:0030449	regulation of complement activation
	GO:0044342	type B pancreatic cell proliferation
	GO:0045444	fat cell differentiation
	GO:0045745	positive regulation of G-protein coupled receptor protein signaling pathway
	GO:0045766	positive regulation of angiogenesis
	GO:0048469	cell maturation
	GO:0050746	regulation of lipoprotein metabolic process
	GO:0050766	positive regulation of phagocytosis
	GO:0050776	regulation of immune response
	GO:0070328	triglyceride homeostasis
	GO:0008152	metabolic process
	GO:0030855	epithelial cell differentiation
	GO:0001701	in utero embryonic development
	GO:0019835	cytolysis
	GO:0002576	platelet degranulation
	GO:0007596	blood coagulation
	GO:0008285	negative regulation of cell proliferation
	GO:0010812	negative regulation of cell-substrate adhesion
	GO:0022617	extracellular matrix disassembly
	GO:0030168	platelet activation
	GO:0030198	extracellular matrix organization
	GO:0042246	tissue regeneration
	GO:0042730	fibrinolysis
	GO:0044267	cellular protein metabolic process
	GO:0045445	myoblast differentiation
	GO:0046716	muscle cell cellular homeostasis
	GO:0048771	tissue remodeling
	GO:0051603	proteolysis involved in cellular protein catabolic process
	GO:0051918	negative regulation of fibrinolysis
	GO:0051919	positive regulation of fibrinolysis
	GO:0060707	trophoblast giant cell differentiation
	GO:0060716	labyrinthine layer blood vessel development
	GO:0071674	mononuclear cell migration
	GO:2000048	negative regulation of cell-cell adhesion mediated by cadherin
	GO:0001543	ovarian follicle rupture
	GO:0001558	regulation of cell growth
	GO:0001568	blood vessel development
	GO:0001658	branching involved in ureteric bud morphogenesis
	GO:0001819	positive regulation of cytokine production
	GO:0001822	kidney development
	GO:0001974	blood vessel remodeling
	GO:0001998	angiotensin mediated vasoconstriction involved in regulation of systemic arterial blood pressure
	GO:0001999	renal response to blood flow involved in circulatory renin-angiotensin regulation of systemic arterial blood pressure
	GO:0002003	angiotensin maturation
	GO:0002016	regulation of blood volume by renin-angiotensin
	GO:0002018	renin-angiotensin regulation of aldosterone production
	GO:0002019	regulation of renal output by angiotensin
	GO:0002034	regulation of blood vessel size by renin-angiotensin
	GO:0003014	renal system process
	GO:0003051	angiotensin-mediated drinking behavior
	GO:0003331	positive regulation of extracellular matrix constituent secretion
	GO:0006883	cellular sodium ion homeostasis
	GO:0007160	cell-matrix adhesion
	GO:0007199	G-protein coupled receptor signaling pathway coupled to cGMP nucleotide second messenger
	GO:0007200	phospholipase C-activating G-protein coupled receptor signaling pathway
	GO:0007202	activation of phospholipase C activity
	GO:0007250	activation of NF-kappaB-inducing kinase activity
	GO:0007263	nitric oxide mediated signal transduction
	GO:0007568	aging
	GO:0007588	excretion
	GO:0008065	establishment of blood-nerve barrier
	GO:0009409	response to cold
	GO:0009651	response to salt stress
	GO:0010535	positive regulation of activation of JAK2 kinase activity
	GO:0010595	positive regulation of endothelial cell migration
	GO:0010613	positive regulation of cardiac muscle hypertrophy
	GO:0010744	positive regulation of macrophage derived foam cell differentiation
	GO:0010873	positive regulation of cholesterol esterification
	GO:0010951	negative regulation of endopeptidase activity
	GO:0014061	regulation of norepinephrine secretion
	GO:0014068	positive regulation of phosphatidylinositol 3-kinase signaling
	GO:0014824	artery smooth muscle contraction
	GO:0014873	response to muscle activity involved in regulation of muscle adaptation
	GO:0016525	negative regulation of angiogenesis
	GO:0019229	regulation of vasoconstriction
	GO:0030162	regulation of proteolysis
	GO:0030308	negative regulation of cell growth
	GO:0030432	peristalsis
	GO:0032270	positive regulation of cellular protein metabolic process
	GO:0032930	positive regulation of superoxide anion generation
	GO:0033864	positive regulation of NAD(P)H oxidase activity
	GO:0034104	negative regulation of tissue remodeling
	GO:0034374	low-density lipoprotein particle remodeling
	GO:0035411	catenin import into nucleus
	GO:0035813	regulation of renal sodium excretion
	GO:0035815	positive regulation of renal sodium excretion
	GO:0040018	positive regulation of multicellular organism growth
	GO:0042127	regulation of cell proliferation
	GO:0042311	vasodilation
	GO:0043410	positive regulation of MAPK cascade
	GO:0043524	negative regulation of neuron apoptotic process
	GO:0045723	positive regulation of fatty acid biosynthetic process
	GO:0045742	positive regulation of epidermal growth factor receptor signaling pathway
	GO:0046622	positive regulation of organ growth
	GO:0048143	astrocyte activation
	GO:0048144	fibroblast proliferation
	GO:0048146	positive regulation of fibroblast proliferation
	GO:0048169	regulation of long-term neuronal synaptic plasticity
	GO:0048659	smooth muscle cell proliferation
	GO:0050663	cytokine secretion
	GO:0050729	positive regulation of inflammatory response
	GO:0050731	positive regulation of peptidyl-tyrosine phosphorylation
	GO:0051145	smooth muscle cell differentiation
	GO:0051387	negative regulation of neurotrophin TRK receptor signaling pathway
	GO:0051403	stress-activated MAPK cascade
	GO:0051924	regulation of calcium ion transport
	GO:0061049	cell growth involved in cardiac muscle cell development
	GO:0061098	positive regulation of protein tyrosine kinase activity
	GO:0070371	ERK1 and ERK2 cascade
	GO:0070471	uterine smooth muscle contraction
	GO:0071260	cellular response to mechanical stimulus
	GO:0090190	positive regulation of branching involved in ureteric bud morphogenesis
	GO:2000379	positive regulation of reactive oxygen species metabolic process
	GO:2001238	positive regulation of extrinsic apoptotic signaling pathway
	GO:0035556	intracellular signal transduction
	GO:0055072	iron ion homeostasis
	GO:0005977	glycogen metabolic process
	GO:0006111	regulation of gluconeogenesis
	GO:0006464	cellular protein modification process
	GO:0006555	methionine metabolic process
	GO:0006730	one-carbon metabolic process
	GO:0046500	S-adenosylmethionine metabolic process
	GO:0006704	glucocorticoid biosynthetic process
	GO:0006953	acute-phase response
	GO:0010033	response to organic substance
	GO:0010757	negative regulation of plasminogen activation
	GO:0030199	collagen fibril organization
	GO:0030324	lung development
	GO:0032967	positive regulation of collagen biosynthetic process
	GO:0045597	positive regulation of cell differentiation
	GO:0045944	positive regulation of transcription from RNA polymerase II promoter
	GO:0046330	positive regulation of JNK cascade
	GO:0048514	blood vessel morphogenesis
	GO:0048661	positive regulation of smooth muscle cell proliferation
	GO:0051496	positive regulation of stress fiber assembly
	GO:0070374	positive regulation of ERK1 and ERK2 cascade
	GO:0071636	positive regulation of transforming growth factor beta production
	GO:2000049	positive regulation of cell-cell adhesion mediated by cadherin
	GO:0006702	androgen biosynthetic process
	GO:0006710	androgen catabolic process
	GO:0006357	regulation of transcription from RNA polymerase II promoter
	GO:0009791	post-embryonic development
	GO:0021891	olfactory bulb interneuron development
	GO:0035264	multicellular organism growth
	GO:0048712	negative regulation of astrocyte differentiation
	GO:0006629	lipid metabolic process
	GO:0016125	sterol metabolic process
	GO:0006071	glycerol metabolic process
	GO:0006644	phospholipid metabolic process
	GO:0006656	phosphatidylcholine biosynthetic process
	GO:0007229	integrin-mediated signaling pathway
	GO:0009395	phospholipid catabolic process
	GO:0009725	response to hormone
	GO:0010519	negative regulation of phospholipase activity
	GO:0019915	lipid storage
	GO:0030301	cholesterol transport
	GO:0030335	positive regulation of cell migration
	GO:0034372	very-low-density lipoprotein particle remodeling
	GO:0034375	high-density lipoprotein particle remodeling
	GO:0034435	cholesterol esterification
	GO:0042157	lipoprotein metabolic process
	GO:0042158	lipoprotein biosynthetic process
	GO:0042632	cholesterol homeostasis
	GO:0043691	reverse cholesterol transport
	GO:0048844	artery morphogenesis
	GO:0050996	positive regulation of lipid catabolic process
	GO:0051005	negative regulation of lipoprotein lipase activity
	GO:0055088	lipid homeostasis
	GO:0055090	acylglycerol homeostasis
	GO:0055091	phospholipid homeostasis
	GO:0090107	regulation of high-density lipoprotein particle assembly
	GO:0006641	triglyceride metabolic process
	GO:0010900	negative regulation of phosphatidylcholine catabolic process
	GO:0010916	negative regulation of very-low-density lipoprotein particle clearance
	GO:0032374	regulation of cholesterol transport
	GO:0032375	negative regulation of cholesterol transport
	GO:0033344	cholesterol efflux
	GO:0033700	phospholipid efflux
	GO:0034369	plasma lipoprotein particle remodeling
	GO:0034379	very-low-density lipoprotein particle assembly
	GO:0034382	chylomicron remnant clearance
	GO:0034447	very-low-density lipoprotein particle clearance
	GO:0043085	positive regulation of catalytic activity
	GO:0045717	negative regulation of fatty acid biosynthetic process
	GO:0045833	negative regulation of lipid metabolic process
	GO:0048261	negative regulation of receptor-mediated endocytosis
	GO:0050995	negative regulation of lipid catabolic process
	GO:0006032	chitin catabolic process
	GO:0009612	response to mechanical stimulus
	GO:0010800	positive regulation of peptidyl-threonine phosphorylation
	GO:0034612	response to tumor necrosis factor
	GO:0051216	cartilage development
	GO:0051897	positive regulation of protein kinase B signaling
	GO:0070555	response to interleukin-1
	GO:0070741	response to interleukin-6
	GO:0071356	cellular response to tumor necrosis factor
	GO:0072606	interleukin-8 secretion
	GO:0007597	blood coagulation, intrinsic pathway
	GO:0007598	blood coagulation, extrinsic pathway
	GO:0017187	peptidyl-glutamic acid carboxylation
	GO:0043687	post-translational protein modification
	GO:0000187	activation of MAPK activity
	GO:0002523	leukocyte migration involved in inflammatory response
	GO:0006810	transport
	GO:0006874	cellular calcium ion homeostasis
	GO:0006935	chemotaxis
	GO:0006950	response to stress
	GO:0007166	cell surface receptor signaling pathway
	GO:0010700	negative regulation of norepinephrine secretion
	GO:0010760	negative regulation of macrophage chemotaxis
	GO:0015721	bile acid and bile salt transport
	GO:0015722	canalicular bile acid transport
	GO:0031640	killing of cells of other organism
	GO:0033602	negative regulation of dopamine secretion
	GO:0035725	sodium ion transmembrane transport
	GO:0042593	glucose homeostasis
	GO:0042742	defense response to bacterium
	GO:0050832	defense response to fungus
	GO:0050921	positive regulation of chemotaxis
	GO:0060326	cell chemotaxis
	GO:0090197	positive regulation of chemokine secretion
	GO:0001523	retinoid metabolic process
	GO:0001654	eye development
	GO:0006094	gluconeogenesis
	GO:0007283	spermatogenesis
	GO:0007507	heart development
	GO:0007603	phototransduction, visible light
	GO:0008584	male gonad development
	GO:0030277	maintenance of gastrointestinal epithelium
	GO:0032526	response to retinoic acid
	GO:0034633	retinol transport
	GO:0042572	retinol metabolic process
	GO:0042574	retinal metabolic process
	GO:0048562	embryonic organ morphogenesis
	GO:0048706	embryonic skeletal system development
	GO:0048738	cardiac muscle tissue development
	GO:0048807	female genitalia morphogenesis
	GO:0050908	detection of light stimulus involved in visual perception
	GO:0051024	positive regulation of immunoglobulin secretion
	GO:0060044	negative regulation of cardiac muscle cell proliferation
	GO:0060059	embryonic retina morphogenesis in camera-type eye
	GO:0060065	uterus development
	GO:0060068	vagina development
	GO:0060157	urinary bladder development
	GO:0060347	heart trabecula formation
	GO:0001541	ovarian follicle development
	GO:0001556	oocyte maturation
	GO:0001666	response to hypoxia
	GO:0001890	placenta development
	GO:0001938	positive regulation of endothelial cell proliferation
	GO:0006066	alcohol metabolic process
	GO:0006069	ethanol oxidation
	GO:0006548	histidine catabolic process
	GO:0006651	diacylglycerol biosynthetic process
	GO:0006711	estrogen catabolic process
	GO:0007154	cell communication
	GO:0008219	cell death
	GO:0009058	biosynthetic process
	GO:0009303	rRNA transcription
	GO:0016477	cell migration
	GO:0017148	negative regulation of translation
	GO:0019556	histidine catabolic process to glutamate and formamide
	GO:0019557	histidine catabolic process to glutamate and formate
	GO:0030041	actin filament polymerization
	GO:0032148	activation of protein kinase B activity
	GO:0032431	activation of phospholipase A2 activity
	GO:0042327	positive regulation of phosphorylation
	GO:0042592	homeostatic process
	GO:0048662	negative regulation of smooth muscle cell proliferation
	GO:0050714	positive regulation of protein secretion
	GO:0050873	brown fat cell differentiation
	GO:0052695	cellular glucuronidation
	GO:0090305	nucleic acid phosphodiester bond hydrolysis
	GO:0090501	RNA phosphodiester bond hydrolysis
	GO:0040007	growth
	GO:0006084	acetyl-CoA metabolic process
	GO:0006090	pyruvate metabolic process
	GO:0006565	L-serine catabolic process
	GO:0006637	acyl-CoA metabolic process
	GO:0009804	coumarin metabolic process
	GO:0009820	alkaloid metabolic process
	GO:0009822	alkaloid catabolic process
	GO:0016098	monoterpenoid metabolic process
	GO:0033076	isoquinoline alkaloid metabolic process
	GO:0033590	response to cobalamin
	GO:0042737	drug catabolic process
	GO:0042866	pyruvate biosynthetic process
	GO:0043200	response to amino acid
	GO:0046483	heterocycle metabolic process
	GO:0051100	negative regulation of binding
	GO:0070989	oxidative demethylation
	GO:0090350	negative regulation of cellular organofluorine metabolic process
	GO:0001519	peptide amidation
	GO:0002221	pattern recognition receptor signaling pathway
	GO:0006081	cellular aldehyde metabolic process
	GO:0006082	organic acid metabolic process
	GO:0006707	cholesterol catabolic process
	GO:0007586	digestion
	GO:0008207	C21-steroid hormone metabolic process
	GO:0008209	androgen metabolic process
	GO:0009253	peptidoglycan catabolic process
	GO:0009605	response to external stimulus
	GO:0010518	positive regulation of phospholipase activity
	GO:0010875	positive regulation of cholesterol efflux
	GO:0010898	positive regulation of triglyceride catabolic process
	GO:0010902	positive regulation of very-low-density lipoprotein particle remodeling
	GO:0016042	lipid catabolic process
	GO:0016045	detection of bacterium
	GO:0016311	dephosphorylation
	GO:0019439	aromatic compound catabolic process
	GO:0030573	bile acid catabolic process
	GO:0032411	positive regulation of transporter activity
	GO:0032689	negative regulation of interferon-gamma production
	GO:0032827	negative regulation of natural killer cell differentiation involved in immune response
	GO:0034370	triglyceride-rich lipoprotein particle remodeling
	GO:0034371	chylomicron remodeling
	GO:0034384	high-density lipoprotein particle clearance
	GO:0034445	negative regulation of plasma lipoprotein particle oxidation
	GO:0042738	exogenous drug catabolic process
	GO:0042953	lipoprotein transport
	GO:0043086	negative regulation of catalytic activity
	GO:0044117	growth of symbiont in host
	GO:0044320	cellular response to leptin stimulus
	GO:0046164	alcohol catabolic process
	GO:0046395	carboxylic acid catabolic process
	GO:0046434	organophosphate catabolic process
	GO:0046470	phosphatidylcholine metabolic process
	GO:0050830	defense response to Gram-positive bacterium
	GO:0051006	positive regulation of lipoprotein lipase activity
	GO:0051099	positive regulation of binding
	GO:0051258	protein polymerization
	GO:0051592	response to calcium ion
	GO:0060697	positive regulation of phospholipid catabolic process
	GO:0071347	cellular response to interleukin-1
	GO:1901661	quinone metabolic process
	GO:0001580	detection of chemical stimulus involved in sensory perception of bitter taste
	GO:0001892	embryonic placenta development
	GO:0006612	protein targeting to membrane
	GO:0006811	ion transport
	GO:0006814	sodium ion transport
	GO:0006865	amino acid transport
	GO:0009268	response to pH
	GO:0046909	intermembrane transport
	GO:0051180	vitamin transport
	GO:0051452	intracellular pH reduction
	GO:0060548	negative regulation of cell death
	GO:0090212	negative regulation of establishment of blood-brain barrier
	GO:0030522	intracellular receptor signaling pathway
	GO:0045892	negative regulation of transcription, DNA-templated
	GO:0000050	urea cycle
	GO:0000060	protein import into nucleus, translocation
	GO:0001501	skeletal system development
	GO:0001503	ossification
	GO:0001561	fatty acid alpha-oxidation
	GO:0001678	cellular glucose homeostasis
	GO:0001867	complement activation, lectin pathway
	GO:0001895	retina homeostasis
	GO:0001937	negative regulation of endothelial cell proliferation
	GO:0002152	bile acid conjugation
	GO:0002224	toll-like receptor signaling pathway
	GO:0002232	leukocyte chemotaxis involved in inflammatory response
	GO:0002281	macrophage activation involved in immune response
	GO:0002353	plasma kallikrein-kinin cascade
	GO:0002376	immune system process
	GO:0002542	Factor XII activation
	GO:0002639	positive regulation of immunoglobulin production
	GO:0002682	regulation of immune system process
	GO:0002690	positive regulation of leukocyte chemotaxis
	GO:0002740	negative regulation of cytokine secretion involved in immune response
	GO:0002839	positive regulation of immune response to tumor cell
	GO:0002925	positive regulation of humoral immune response mediated by circulating immunoglobulin
	GO:0005978	glycogen biosynthetic process
	GO:0005980	glycogen catabolic process
	GO:0006091	generation of precursor metabolites and energy
	GO:0006096	glycolysis
	GO:0006103	2-oxoglutarate metabolic process
	GO:0006206	pyrimidine nucleobase metabolic process
	GO:0006207	'de novo' pyrimidine nucleobase biosynthetic process
	GO:0006457	protein folding
	GO:0006461	protein complex assembly
	GO:0006520	cellular amino acid metabolic process
	GO:0006527	arginine catabolic process
	GO:0006536	glutamate metabolic process
	GO:0006544	glycine metabolic process
	GO:0006546	glycine catabolic process
	GO:0006556	S-adenosylmethionine biosynthetic process
	GO:0006569	tryptophan catabolic process
	GO:0006625	protein targeting to peroxisome
	GO:0006633	fatty acid biosynthetic process
	GO:0006642	triglyceride mobilization
	GO:0006706	steroid catabolic process
	GO:0006754	ATP biosynthetic process
	GO:0006760	folic acid-containing compound metabolic process
	GO:0006778	porphyrin-containing compound metabolic process
	GO:0006796	phosphate-containing compound metabolic process
	GO:0006825	copper ion transport
	GO:0006826	iron ion transport
	GO:0006855	drug transmembrane transport
	GO:0006867	asparagine transport
	GO:0006868	glutamine transport
	GO:0006869	lipid transport
	GO:0006898	receptor-mediated endocytosis
[truncated: 3,650 more rows]
