# Supplementary material for: Pattern Genes Suggest Functional Connectivity of Organs
Source: Sci Rep. 2016 May 26;6:26501. doi: 10.1038/srep26501 (PMC4880915; doi:10.1038/srep26501)
Supplement: Supplementary Table S4 [file srep26501-s3.xls]

## Sheet: Sheet1
Organ/Tissue	Function
Adipose Tissue	protection for heat loss; mechanical protection ("padding") and support some of the major organs.
Adrenal Glands	balance blood sugar,burn protein and fat,react to stressors,regulate blood pressure;produce adrenaline and small amounts of sex hormones.
Amygdala	process many emotions and motivations;determine what and where memories are stored in the brain.
Bone Marrow	produce red blood cells ,white blood cells and platelets.
Brain	process sensory inputs,perception,thinking,acting and feelings;coordinate behavior and saves information.
Breast	nourish infant;immunological protection for newborn.
Caudate Nucleus	store and process memories;influence future actions and decisions;important to language development and usage;partly contronl communication skills.
Cerebellum	coordinate muscle movements, maintain posture and balance.
Colon	removes water, salt,and some nutrients;form and squeeze stool.
Corpus Callosum	facilitate communication between the right and left hemisphere.
Cortex	initiate thinking and voluntary movements.
Heart	pump blood throughout the body;supply oxygen and nutrients;remove carbon dioxide and other wastes.
Hypothalamu	react to homeostasis, emotion, thirst, hunger, circadian rhythms;control autonomic nervous system; control pituitary.
Kidney	purify blood and filter out toxins;control the water balance; excrete waste products through urine.
Liver	energy reserves;detoxify and break down nutrients;produce vital proteins (clotting factors).
Lung	absorb oxygen and release of carbon dioxide from the body.
Lymph Node	prevent body from fluid build-up;defend against infection and maintain normal blood volume and pressure.
Ovary	produce female reproductive cells.
Pancreas	produce digest enzymes; separate fats,proteins,carbs and blood sugar;produce insulin and glucagon
Pituitary Gland	connect with the hypothalamus;control other endocrine glands;influence sexual development; promote bone and muscle growth; respond to stress and fight disease.
Placenta	mechanical and physiological connection between foetal and maternal tissues for nutrition,respiration and excretion of foetus.
Prostate	protect and nourish sperm;excrete urine.
Retina	receive light that the lens has focused;convert the light into neural signals for visual recognition.
Salivary Glands	produce saliva,keep the mouth and other parts of the digestive system moist;break down carbohydrates and lubricate the passage of food.
Skeletal Muscles	produce skeletal movement;support soft tissues.
Skin	respond to external stimuli;regulate body temperature;protect body from uv radiation and injury.
Small Intestine	connect with stomach; handle most of the digestion process;absorb nutrients and minerals.
Spinal Cord	convey sensory information to brain;convey motor information to pns;integrate sensory and motor information reflexively.
Spleen	purify blood;recognize and attack foreign pathogens and allergens.
Testis	produce sperm and testosterone.
Thalamus	information relay station; involved in pain sensation, attention, alertness and memory.
Thymus	promote T lymphocytes development.
Thyroid	produce thyroid hormones,influence metabolism, growth ,development and body temperature;crucial to brain development during infancy and childhood.
Tonsils	protect body against respiratory and gastrointestinal infections
Trachea	respiration;keeping foreign bodies away;digestive;thermoregulation
Uterus	responsible for embryo and fetus development;excute multiple reproductive functions such as implantation, gestation, labor, delivery and menses.
